# Supplementary material for: HLA-Associated Immune Pressure on Gag Protein in CRF01_AE-Infected Individuals and Its Association with Plasma Viral Load
Source: PLoS One. 2010 Jun 17;5(6):e11179. doi: 10.1371/journal.pone.0011179 (PMC2887364; doi:10.1371/journal.pone.0011179)
Supplement: Table S2 — Sequence mutation or reversion list. (0.04 MB XLS) [file pone.0011179.s003.xls]

## Sheet: Sheet1
Table S2: Sequence mutation or reversion list
	Position	HLA: + → -			HLA: - → +
Part	(Restriction HLA)	Couple Numbers	Index	Contact	Couple Numbers	Index	Contact
p17	S9X	10	T(6)	S(4)	12	S(11)	T(5)
	(B*13)			T(2)			S(4)
			S(3)	S(3)			R(2)
			A(1)	T(1)		T(1)	T(1)
	R30X	11	R(9)	R(7)	5	R(4)	R(4)
	(A*24)			K(2)		K(1)	Q(1)
			K(2)	R(1)
				K(1)
	L46X	14	I(5)	I(3)	13	L(8)	L(5)
	(A*02)			L(2)			I(3)
			L(9)	L(9)		I(4)	I(3)
							L(1)
						V(1)	V(1)
	T53X	14	T(13)	T(13)	13	T(12)	T(12)
	(A*02)		S(1)	T(1)		S(1)	S(1)
	A54X	14	A(13)	A(11)	13	A(13)	A(9)
	(A*02)			S(1)			T(2)
				T(1)			G(1)
			G(1)	G(1)			S(1)
	I60X	11	I(7)	I(5)	5	L(3)	L(3)
	(A*24)			L(2)		I(2)	I(2)
			L(4)	I(4)
	L75X	7	L(5)	L(5)	5	L(5)	L(4)
	(B*58)		V(2)	V(2)			V(1)
	K76X	14	K(13)	K(12)	13	K(10)	K(10)
	(A*02)			R_(1)		R(3)	K(3)
			R(1)	K(1)
	F79X	11	F(11)	F(11)	5	F(3)	F(2)
	(A*24)						H(1)
						Y(2)	F(2)
	F79X	12	Y(7)	Y(5)	10	F(7)	F(5)
	(B*46)			F(2)			Y(2)
			F(5)	F(5)		Y(3)	F(2)
							Y(1)
	T81X	7	T(4)	T(4)	5	T(5)	T(5)
	(B*58)		A(1)	T(1)
			V(1)	A(1)
			L(1)	L(1)
	V82X	11	I(5)	V(3)	5	V(3)	I(2)
	(A*24)			I(2)			V(1)
			V(5)	V(4)		I(2)	I(1)
				I(1)			L(1)
			L(1)	V(1)
	V83X	12	V(11)	V(6)	15	A(12)	A(6)
	(A*11)			A(5)			V(6)
			A(1)	V(1)		V(3)	V(2)
							A(1)
	V83X	11	A(9)	A(5)	5	V(3)	V(2)
	(A*24)			V(4)			A(1)
			V(2)	A(1)		A(2)	A(2)
				V(1)
	E93X	14	D(8)	D(4)	7	E(7)	E(5)
	(B*40)			E(4)
			K(2)	K(1)			D(2)
				E(1)
			E(4)	E(4)
	I104X	12	L(6)	L(3)	15	I(9)	I(6)
	(A*11)			M(1)			L(2)
				V(1)			M(1)
				I(1)		L(2)	M(2)
			M(4)	M(3)		M(2)	I(1)
				I(1)			M(1)
			I(1)	I(1)		L(1)	I(1)
			V(1)	M(1)		V(1)	I(1)
p24	A196X	6	A(6)	A(6)	8	G(4)	G(2)
	(B*38)						A(2)
						A(4)	A(4)
	V215X	14	V(7)	V(5)	7	V(6)	L(2)
	(B*40)			I(1)			V(2)
				L(1)			I(1)
			A(3)	A(2)			T(1)
				I(1)		T(1)	T(1)
			T(3)	V(3)
			L(1)	L(1)
	M228X	10	M(7)	M(7)	11	M(10)	M(7)
	(B*13)		L(2)	L(2)			L(3)
			I(1)	M(1)		I(1)	I(1)
	T242X	14	N(7)	T(4)	9	Ｔ(9)	N(6)
	(A*33)			N(2)			T(3)
				S(1)
	T242X	12	T(12)	T(8)	11	T(11)	T(11)
	(B*46)			N(4)
	T242X	7	N(6)	T(4)	5	T(5)	N(5)
	(B*58)			N(2)
				S(1)
			T(1)	T(1)
	G248X	7	G(3)	G(3)	9	G(9)	G(8)
	(A*33)		A(3)	A(1)			A(1)
				T(1)
				G(1)
			T(1)	A(1)
	G248X	7	G(3)	G(3)	5	G(5)	G(4)
	(B*58)		A(3)	A(1)			A(1)
				T(1)
				G(1)
			T(1)	A(1)
	P255X	12	P(7)	P(7)	15	P(15)	P(14)
	(A*11)		A(4)	P(4)			A(1)
			S(1)	P(1)
	V280X	12	V(7)	V(7)	10	V(9)	V(6)
	(B*46)		T(3)	T(2)			I(2)
				V(1)			T(1)
			I(1)	V(1)		I(1)	V(1)
			S(1)	V(1)
	S281X	7	G(6)	G(4)	8	S(7)	S(4)
	(B*52)			S(2)			G(3)
			S(1)	S(1)		G(1)	S(1)
	R286X	7	K(5)	K(3)	8	R(6)	R(6)
	(B*52)			R(2)		K(2)	K(2)
			R(2)	R(2)
	T310X	14	S(7)	S(4)	9	T(6)	T(6)
	(A*33)			T(3)		S(3)	S(3)
			T(7)	T(7)
	T310X	7	T(4)	T(4)	5	T(3)	T(3)
	(B*58)		S(3)	S(2)		S(2)	S(2)
				T(1)
	N315X	14	N(10)	N(10)	9	N(8)	N(8)
	(A*33)		H(3)	N(3)		H(1)	H(1)
			T(1)	T(1)
p7	V323X	12	V(10)	V(10)	10	V(7)	V(6)
	(B*46)		I(2)	V(2)			I(1)
						I(2)	I(1)
							V(1)
						A(1)	V(1)
p6	T427X	14	T(13)	T(13)	7	T(7)	T(4)
	(B*40)		S(1)	T(1)			N(3)
	I437X	13	I(12)	I(12)	19	I(15)	I(12)
	(B*15)		F(1)	L(1)			L(2)
							F(1)
						L(4)	L(4)
	L483X	14	H(8)	H(6)	7	H(6)	H(2)
	(B*40)			Q(1)			P(2)
				Y(1)			Q(2)
			R(2)	H(2)
			P(2)	P(2)
			Q(1)	Q(1)
			Y(1)	H(1)
	P485X	14	P(10)	P(10)	7	P(7)	P(4)
	(B*40)		*(4)	*(3)			*(3)
				P(1)
	L486X	8	L(8)	L(6)	6	L(5)	L(4)
	(B*38)			S(2)			A(1)
						S(1)	L(1)
	V487X	7	V(4)	V(3)	5	V(5)	I(3)
	(B*58)			T(1)			V(2)
			I(2)	I(2)
			T(1)	V(1)
